# Supplementary material for: Molecular Characteristics, Potential Mechanisms, and Prognostic Gene Model of Younger Female Patients With Gastric Cancer
Source: Cancer Rep (Hoboken). 2026 Mar 3;9(3):e70469. doi: 10.1002/cnr2.70469 (PMC12954549; doi:10.1002/cnr2.70469)
Supplement: Supplementary file 4 — Table S1: Univariate Cox regression of female GC patients in GSE15459. [file CNR2-9-e70469-s004.xls]

## Sheet: Table S1
Characteristics		Overall (N= 67)		P value
		HR	95%CI
Age		1.004	[0.9803, 1.028]	0.761			00011441
Lauren
	1	1
	2	1.0632	[0.50576, 2.235]	0.872		kkokokfdoko3okfkdofkoekrkfkfkfkgkgkkhkhkkZkkgk 000000...
	3	0.4662	[0.06045, 3.596]	0.464
Stage
	1	1
	2	3.636	[0.7548, 17.51]	0.1076
	3	5.965	[1.2842, 27.71]	0.0227
	4	28.456	[5.9369, 136.39]	< 0.001
Riskscore		6.853	[2.626, 17.89]	< 0.001		333333333232fjfjfjfjfjfjgjgjgjgjlsldkfjfjJ3iknvckfdkfkfkfkf0000...
						Jejfjfuerigkgmgkgkgkgfjgkfjfkdjksjkfdjklsdjfklgjskdlfgjklsdf
							34777777777777777777777777777777777777777777777777777777777777777777777777777777777777777、、、、、、、、、、、、、、、、、、、、、、、、、、、、、、、、、、、、、、、、、、、、、、、、、、、、、、、、、、、、、、、、、、、、47777777777777777777777777773333333333333333333333333333333333333333333333333333333333333333333333333333333333333333333333333333333333333333333333333333333333333333333333333333333333333333333333333333333333333333333333333333333、、、、、、、、、、
							777777444444444444444444444444444444444444444444444444444444444444444444444444444444444444444444444444444444444444444444444444444444444444444444444444444444444444444444444444444444444444444444444444444444444444444444477777777777777777777777777777777777744444444444444444444444444444444444444444444444444444444444444444444444444444444444444444444444444444444444444444444444444444444444444444444444444…
