# Supplementary material for: Molecular Characteristics, Potential Mechanisms, and Prognostic Gene Model of Younger Female Patients With Gastric Cancer
Source: Cancer Rep (Hoboken). 2026 Mar 3;9(3):e70469. doi: 10.1002/cnr2.70469 (PMC12954549; doi:10.1002/cnr2.70469)
Supplement: Supplementary file 5 — Table S2: Multivariate Cox regression of female GC patients in GSE15459. [file CNR2-9-e70469-s001.xls]

## Sheet: Table S2
Characteristics		Overall (N= 67)		P value
		HR	95%CI
Age		1.0177	[0.98971, 1.047]	0.217107
Lauren
	1	1
	2	0.9991	[0.36378, 2.744]	0.998592
	3	0.3405	[0.04104, 2.826]	0.31837
Stage
	1	1
	2	3.2915	[0.67004, 16.169]	0.142398
	3	5.4332	[1.14743, 25.727]	0.0329
	4	20.8907	[4.07554, 107.083]	< 0.001
Riskscore		2.1706	[1.05189, 4.479]	0.036009
