# Supplementary material for: Molecular Characteristics, Potential Mechanisms, and Prognostic Gene Model of Younger Female Patients With Gastric Cancer
Source: Cancer Rep (Hoboken). 2026 Mar 3;9(3):e70469. doi: 10.1002/cnr2.70469 (PMC12954549; doi:10.1002/cnr2.70469)
Supplement: Supplementary file 6 — Table S3: Univariate Cox regression of female GC patients in GSE62254. [file CNR2-9-e70469-s010.xls]

## Sheet: Table S3
Characteristics		Overall (N= 101)		P value
		HR	95%CI
Age		1.002	[0.9817, 1.024]	0.825
Lauren
	1	1
	2	2.605	[1.3339, 5.086]	0.00505
	3	2.785	[0.3587, 21.623]	0.32731
Perineural invasion
	0	1
	1	3.604	[1.865, 6.964]	< 0.001
Venous invasion
	0	1
	1	2.742	[1.181, 6.367]	0.0189
Lymphatic, lymphovascular invasion
	0	1
	1	2.226	[1.035, 4.787]	0.0406
T
	2	1
	3	3.998	[2.128, 7.513]	< 0.001
	4	3.937	[1.712, 9.053]	0.00125
N
	0	0.09353	[0.02163, 0.4044]	0.00151
	1	0.23842	[0.12101, 0.4698]	< 0.001
	2	0.43506	[0.21932, 0.8630]	0.01724
	3	1
M
	0	1
	1	3.633	[1.917, 6.884]	< 0.001
pStage
	1	0.05986	[0.008139, 0.4403]	0.00568
	2	0.12642	[0.052278, 0.3057]	< 0.001
	3	0.36402	[0.192395, 0.6887]	0.00189
	4	1
Riskscore		2.945	[1.512, 5.738]	0.0015
