# Supplementary material for: Molecular Characteristics, Potential Mechanisms, and Prognostic Gene Model of Younger Female Patients With Gastric Cancer
Source: Cancer Rep (Hoboken). 2026 Mar 3;9(3):e70469. doi: 10.1002/cnr2.70469 (PMC12954549; doi:10.1002/cnr2.70469)
Supplement: Supplementary file 7 — Table S4: Multivariate Cox regression of female GC patients in GSE62254. [file CNR2-9-e70469-s007.xls]

## Sheet: Table S4
Characteristics		multivariate Cox regression analysis I			multivariate Cox regression analysis II
		Overall (N= 101)		P value	Overall (N= 101)		P value
		HR	95%CI		HR	95%CI
Age		1.02787	[1.00187, 1.0546]	0.035465	1.026	[1.001079, 1.0516]	0.040783
Lauren
	1	1			1
	2	1.64165	[0.76165, 3.5384]	0.205832	2.6373	[1.222600, 5.6888]	0.013422
	3	21.2901	[2.09563, 216.2923]	0.009726	34.3658	[2.623271, 450.2047]	0.007045
T
	2	1
	3	2.54144	[1.27789, 5.0544]	0.007837
	4	1.32523	[0.53299, 3.2951]	0.544572
N
	0	0.08225	[0.01617, 0.4183]	0.002609
	1	0.35587	[0.17326, 0.7310]	0.004903
	2	0.38696	[0.19026, 0.7870]	0.008763
	3	1
M
	0	1
	1	4.27166	[1.95691, 9.3244]	< 0.001
pStage
	1				0.0373	[0.003169, 0.4390]	0.008936
	2				0.1432	[0.058571, 0.3500]	< 0.001
	3				0.3132	[0.161732, 0.6064]	< 0.001
	4				1
Riskscore		3.13607	[1.57711, 6.2361]	0.001118	3.0057	[1.475006, 6.1249]	0.002445
