# Supplementary material for: Molecular Characteristics, Potential Mechanisms, and Prognostic Gene Model of Younger Female Patients With Gastric Cancer
Source: Cancer Rep (Hoboken). 2026 Mar 3;9(3):e70469. doi: 10.1002/cnr2.70469 (PMC12954549; doi:10.1002/cnr2.70469)
Supplement: Supplementary file 8 — Table S5: Drug sensitivity analysis of female GC patients in GSE84437. [file CNR2-9-e70469-s002.csv]

	pvalue	stats	gene	Group
W	0.00982378	1526	Camptothecin_1003	down
W1	0.001431846	1393	Vinblastine_1004	down
W2	0.000250097	1289	Cisplatin_1005	down
W3	6.23E-05	1214	Cytarabine_1006	down
W4	0.002243276	1422	Docetaxel_1007	down
W5	2.78E-05	1173	Gefitinib_1010	down
W6	0.002896666	1439	Navitoclax_1011	down
W7	4.37E-07	984	Vorinostat_1012	down
W8	1.17E-05	1131	Nilotinib_1013	down
W9	0.595433291	2210	Olaparib_1017	stable
W10	0.005785025	1487	Axitinib_1021	down
W11	0.000788529	1356	AZD7762_1022	down
W12	0.9291802	2113	SB216763_1025	stable
W13	0.39785154	1907	KU-55933_1030	stable
W14	0.004057355	1462	Afatinib_1032	down
W15	0.053580646	2517	Staurosporine_1034	stable
W16	0.175120281	1795	PLX-4720_1036	stable
W17	0.036234084	2553	NU7441_1038	up
W18	0.126232583	2429	Doramapimod_1042	stable
W19	5.65E-05	1209	Wee1 Inhibitor_1046	down
W20	0.370466504	2290	Nutlin-3a (-)_1047	stable
W21	0.291369771	1861	Mirin_1048	stable
W22	0.017677053	1572	PD173074_1049	down
W23	0.134334927	1764	ZM447439_1050	stable
W24	0.453404356	1928	Alisertib_1051	stable
W25	0.536854538	1957	RO-3306_1052	stable
W26	0.033868203	1627	MK-2206_1053	down
W27	3.90E-05	1190	Palbociclib_1054	down
W28	0.487018688	1940	Dactolisib_1057	stable
W29	0.467248778	2253	Pictilisib_1058	stable
W30	0.182484275	2386	AZD8055_1059	stable
W31	0.000646104	1344	PD0325901_1060	down
W32	0.084507251	1714	Obatoclax Mesylate_1068	stable
W33	2.95E-05	1176	5-Fluorouracil_1073	down
W34	0.001985182	2772	Dasatinib_1079	up
W35	8.03E-06	1113	Paclitaxel_1080	down
W36	0.0001593	1264	Crizotinib_1083	down
W37	0.000394616	1315	Rapamycin_1084	down
W38	2.70E-07	964	Sorafenib_1085	down
W39	0.492749114	1942	BI-2536_1086	stable
W40	0.029872811	1616	Irinotecan_1088	down
W41	3.23E-06	1071	Oxaliplatin_1089	down
W42	0.893043643	2063	BMS-536924_1091	stable
W43	8.95E-05	1233	GSK1904529A_1093	down
W44	0.028856161	1613	Tozasertib_1096	down
W45	3.75E-05	1188	PF-4708671_1129	down
W46	0.864289811	2055	PRIMA-1MET_1131	stable
W47	0.000174511	1269	Erlotinib_1168	down
W48	0.717096526	2013	Niraparib_1177	stable
W49	9.52E-06	1121	MK-1775_1179	down
W50	0.002176018	1420	Dinaciclib_1180	down
W51	0.003885128	1459	Gemcitabine_1190	down
W52	0.001431846	1393	Bortezomib_1191	down
W53	0.008833458	1518	GSK269962A_1192	down
W54	0.117444489	2437	SB505124_1194	stable
W55	1.57E-06	1039	Tamoxifen_1199	down
W56	3.90E-05	1190	Fulvestrant_1200	down
W57	0.007617523	1507	EPZ004777_1237	down
W58	0.002531788	1430	YK-4-279_1239	down
W59	0.149152607	1776	Daporinad_1248	stable
W60	1.08E-07	927	BMS-345541_1249	down
W61	0.086162646	2470	AZ960_1250	stable
W62	0.118515999	1750	Talazoparib_1259	stable
W63	0.849977569	2135	XAV939_1268	stable
W64	0.179511589	1798	Trametinib_1372	stable
W65	5.62E-08	901	Dabrafenib_1373	down
W66	4.06E-05	1192	Temozolomide_1375	down
W67	0.000165228	1266	AZD5438_1401	down
W68	2.41E-05	1166	IAP_5620_1428	down
W69	0.421140213	2270	AZD2014_1441	stable
W70	0.000355614	1309	AZD1208_1449	down
W71	9.12E-06	3067	AZD1332_1463	up
W72	0.002570146	1431	Ruxolitinib_1507	down
W73	0.053580646	1669	Linsitinib_1510	stable
W74	0.418513749	1915	Epirubicin_1511	stable
W75	1.93E-06	1048	Cyclophosphamide_1512	down
W76	0.046650198	1656	Pevonedistat_1529	down
W77	0.011346712	1537	Sapitinib_1549	down
W78	0.889440916	2062	Uprosertib_1553	stable
W79	0.00180982	1408	LCL161_1557	down
W80	0.000184282	1272	Lapatinib_1558	down
W81	0.782744322	2154	Luminespib_1559	stable
W82	0.467248778	1933	Alpelisib_1560	stable
W83	0.319313024	2312	Taselisib_1561	stable
W84	3.94E-06	1080	EPZ5676_1563	down
W85	0.00741331	1505	SCH772984_1564	down
W86	0.004886581	1475	IWP-2_1576	down
W87	0.000614445	1341	Leflunomide_1578	down
W88	7.40E-05	1223	Entinostat_1593	down
W89	5.33E-05	1206	OSI-027_1594	down
W90	3.30E-06	1072	LGK974_1598	down
W91	3.26E-05	1181	VE-822_1613	down
W92	0.461683069	2255	WZ4003_1614	stable
W93	0.221043305	1824	CZC24832_1615	stable
W94	0.121776564	1753	AZD5582_1617	stable
W95	0.043241826	1649	GSK2606414_1618	down
W96	0.000153573	1262	PFI3_1620	down
W97	0.310534258	1870	PCI-34051_1621	stable
W98	1.14E-07	929	Wnt-C59_1622	down
W99	0.003999191	1461	I-BET-762_1624	down
W100	0.064577502	1687	RVX-208_1625	stable
W101	0.24606918	1838	OTX015_1626	stable
W102	0.000150782	1261	GSK343_1627	down
W103	7.01E-09	822	ML323_1629	down
W104	0.972731062	2085	Entospletinib_1630	stable
W105	0.789754849	2034	PRT062607_1631	stable
W106	0.001202491	1382	Ribociclib_1632	down
W107	3.77E-06	1078	AGI-6780_1634	down
W108	1.97E-05	1156	Picolinici-acid_1635	down
W109	0.162427558	1786	AZD5153_1706	stable
W110	0.004956319	1476	CDK9_5576_1708	down
W111	0.370466504	1896	CDK9_5038_1709	stable
W112	0.197896647	1810	Eg5_9814_1712	stable
W113	0.295558282	2323	ERK_2440_1713	stable
W114	0.306205183	1868	ERK_6604_1714	stable
W115	0.000209119	1279	IRAK4_4710_1716	down
W116	0.183984235	1801	JAK1_8709_1718	stable
W117	1.76E-06	1044	AZD5991_1720	down
W118	0.002688428	1434	PAK_5339_1730	down
W119	2.63E-10	706	TAF1_5496_1732	down
W120	0.244218316	1837	ULK1_4989_1733	stable
W121	0.000132545	1254	VSP34_8731_1734	down
W122	0.001127871	1378	Selumetinib_1736	down
W123	0.001109897	2809	IGF1R_3801_1738	up
W124	0.003260639	2739	JAK_8517_1739	up
W125	0.281073798	1856	AZD4547_1786	stable
W126	0.005170965	1479	Ibrutinib_1799	down
W127	0.002419837	1427	Zoledronate_1802	down
W128	0.002110614	1418	Acetalax_1804	down
W129	0.000245683	1288	Oxaliplatin_1806	down
W130	0.000212914	1280	Carmustine_1807	down
W131	0.078141249	1706	Topotecan_1808	stable
W132	0.259300645	1845	Teniposide_1809	stable
W133	0.835714594	2139	Mitoxantrone_1810	stable
W134	0.017896315	1573	Dactinomycin_1811	down
W135	0.019737845	1581	Fludarabine_1813	down
W136	0.008600252	1516	Nelarabine_1814	down
W137	5.23E-06	1093	Fulvestrant_1816	down
W138	0.019498952	1580	Vincristine_1818	down
W139	0.066580036	1690	Docetaxel_1819	stable
W140	0.030567556	1618	Podophyllotoxin bromide_1825	down
W141	8.94E-09	831	Dihydrorotenone_1827	down
W142	2.76E-07	965	Gallibiscoquinazole_1830	down
W143	0.005170965	1479	Elephantin_1835	down
W144	0.000394616	1315	Sinularin_1838	down
W145	0.118515999	1750	Sabutoclax_1849	stable
W146	0.058258288	1677	LY2109761_1852	stable
W147	3.60E-07	976	OF-1_1853	down
W148	0.017460149	1571	MN-64_1854	down
W149	0.000355614	1309	KRAS (G12C) Inhibitor-12_1855	down
W150	0.013759965	1552	MG-132_1862	down
W151	7.40E-05	1223	BDP-00009066_1866	down
W152	0.28311298	1857	Buparlisib_1873	stable
W153	7.99E-05	1227	Ulixertinib_1908	down
W154	0.122878869	1754	Venetoclax_1909	stable
W155	0.002648459	1433	ABT737_1910	down
W156	0.055296632	1672	Dactinomycin_1911	stable
W157	0.016615699	1567	Afuresertib_1912	down
W158	2.84E-05	1174	AGI-5198_1913	down
W159	0.000114251	1246	AZD3759_1915	down
W160	0.154359633	1780	AZD5363_1916	stable
W161	0.000355614	1309	AZD6738_1917	down
W162	0.002312433	2762	AZD8186_1918	up
W163	0.017245583	1570	Osimertinib_1919	down
W164	0.091286496	1722	Cediranib_1922	stable
W165	0.000646104	1344	Ipatasertib_1924	down
W166	6.38E-07	1000	GDC0810_1925	down
W167	0.23511068	2354	GNE-317_1926	stable
W168	2.28E-07	957	GSK2578215A_1927	down
W169	2.26E-06	1055	I-BRD9_1928	down
W170	0.037053394	1635	Telomerase Inhibitor IX_1930	down
W171	2.14E-05	1160	MIRA-1_1931	down
W172	0.031635675	1621	NVP-ADW742_1932	down
W173	7.82E-08	914	P22077_1933	down
W174	0.001202491	1382	Savolitinib_1936	down
W175	0.063921139	1686	UMI-77_1939	stable
W176	0.063921139	1686	WIKI4_1940	stable
W177	0.111174285	1743	Sepantronium bromide_1941	stable
W178	0.002648459	1433	MIM1_1996	down
W179	0.103228526	1735	WEHI-539_1997	stable
W180	6.60E-05	1217	BPD-00008900_1998	down
W181	0.524901871	1953	Foretinib_2040	stable
W182	0.005470222	1483	BIBR-1532_2043	down
W183	0.031635675	1621	Pyridostatin_2044	down
W184	0.185493305	1802	AMG-319_2045	stable
W185	0.0004228	1319	MK-8776_2046	down
W186	1.51E-05	1143	Ulixertinib_2047	down
W187	0.003457834	1451	Vinorelbine_2048	down
W188	2.18E-05	1161	VX-11e_2096	down
W189	0.003073743	1443	Uprosertib_2106	down
W190	0.008150286	1512	LJI308_2107	down
W191	0.640377958	1990	AZ6102_2109	stable
W192	4.58E-07	986	GSK591_2110	down
W193	4.02E-06	1081	VE821_2111	down
W194	0.146599891	1774	AZD6482_2169	stable
W195	0.005785025	1487	AT13148_2170	down
W196	0.003260639	2739	BMS-754807_2171	up
W197	0.009072297	2666	JQ1_2172	up
