# Supplementary material for: Molecular Characteristics, Potential Mechanisms, and Prognostic Gene Model of Younger Female Patients With Gastric Cancer
Source: Cancer Rep (Hoboken). 2026 Mar 3;9(3):e70469. doi: 10.1002/cnr2.70469 (PMC12954549; doi:10.1002/cnr2.70469)
Supplement: Supplementary file 9 — Table S6: Drug sensitivity analysis of female GC patients in GSE15459. [file CNR2-9-e70469-s009.csv]

	pvalue	stats	gene	Group
W	0.013010561	693	Camptothecin_1003	down
W1	0.082465861	638	Vinblastine_1004	stable
W2	0.112002664	627	Cisplatin_1005	stable
W3	0.000974874	751	Cytarabine_1006	down
W4	0.010697428	698	Docetaxel_1007	down
W5	0.095012649	633	Gefitinib_1010	stable
W6	0.004258231	720	Navitoclax_1011	down
W7	0.007740534	706	Vorinostat_1012	down
W8	0.60451257	546	Nilotinib_1013	stable
W9	0.651061269	541	Olaparib_1017	stable
W10	0.005072139	716	Axitinib_1021	down
W11	0.112002664	627	AZD7762_1022	stable
W12	0.651061269	471	SB216763_1025	stable
W13	0.19489049	605	KU-55933_1030	stable
W14	0.204190567	603	Afatinib_1032	stable
W15	0.218729748	412	Staurosporine_1034	stable
W16	0.768084382	483	PLX-4720_1036	stable
W17	0.239232558	416	NU7441_1038	stable
W18	0.932125793	499	Doramapimod_1042	stable
W19	0.127887185	622	Wee1 Inhibitor_1046	stable
W20	0.849301336	491	Nutlin-3a (-)_1047	stable
W21	0.327788727	581	Mirin_1048	stable
W22	0.361449139	576	PD173074_1049	stable
W23	0.014597831	690	ZM447439_1050	down
W24	0.52467668	555	Alisertib_1051	stable
W25	0.849301336	491	RO-3306_1052	stable
W26	0.007740534	706	MK-2206_1053	down
W27	0.003726417	723	Palbociclib_1054	down
W28	0.084863326	637	Dactolisib_1057	stable
W29	0.052573384	653	Pictilisib_1058	stable
W30	0.218729748	412	AZD8055_1059	stable
W31	0.017617106	685	PD0325901_1060	down
W32	0.660541741	540	Obatoclax Mesylate_1068	stable
W33	0.026201376	674	5-Fluorouracil_1073	down
W34	6.27E-05	213	Dasatinib_1079	up
W35	0.014051039	691	Paclitaxel_1080	down
W36	0.005770409	713	Crizotinib_1083	down
W37	0.321305092	582	Rapamycin_1084	stable
W38	0.000394924	768	Sorafenib_1085	down
W39	0.023565827	335	BI-2536_1086	up
W40	0.014051039	691	Irinotecan_1088	down
W41	0.000353423	770	Oxaliplatin_1089	down
W42	0.172986305	610	BMS-536924_1091	stable
W43	0.018967616	683	GSK1904529A_1093	down
W44	0.622956361	544	Tozasertib_1096	stable
W45	3.98E-05	806	PF-4708671_1129	down
W46	0.595382095	465	PRIMA-1MET_1131	stable
W47	0.106095437	629	Erlotinib_1168	stable
W48	0.2666877	591	Niraparib_1177	stable
W49	0.121338203	624	MK-1775_1179	stable
W50	0.334355334	580	Dinaciclib_1180	stable
W51	0.020406205	681	Gemcitabine_1190	down
W52	0.670076157	539	Bortezomib_1191	stable
W53	0.002143272	735	GSK269962A_1192	down
W54	0.748129649	531	SB505124_1194	stable
W55	0.000974874	751	Tamoxifen_1199	down
W56	0.164751667	612	Fulvestrant_1200	stable
W57	0.018967616	683	EPZ004777_1237	down
W58	0.095012649	633	YK-4-279_1239	stable
W59	0.382633089	573	Daporinad_1248	stable
W60	0.020406205	681	BMS-345541_1249	down
W61	0.100434187	381	AZ960_1250	stable
W62	0.121338203	624	Talazoparib_1259	stable
W63	0.321305092	430	XAV939_1268	stable
W64	0.015746961	688	Trametinib_1372	down
W65	0.003726417	723	Dabrafenib_1373	down
W66	0.033339691	667	Temozolomide_1375	down
W67	0.466488482	562	AZD5438_1401	stable
W68	0.679663194	474	IAP_5620_1428	stable
W69	0.670076157	539	AZD2014_1441	stable
W70	0.177215428	609	AZD1208_1449	stable
W71	0.022739154	334	AZD1332_1463	up
W72	0.434892256	566	Ruxolitinib_1507	stable
W73	0.039386039	662	Linsitinib_1510	down
W74	0.145440886	617	Epirubicin_1511	stable
W75	0.100434187	631	Cyclophosphamide_1512	stable
W76	0.047823971	656	Pevonedistat_1529	down
W77	0.018281628	684	Sapitinib_1549	down
W78	0.035657257	665	Uprosertib_1553	down
W79	0.397163065	441	LCL161_1557	stable
W80	0.095012649	633	Lapatinib_1558	stable
W81	0.190356855	406	Luminespib_1559	stable
W82	0.164751667	612	Alpelisib_1560	stable
W83	0.127887185	622	Taselisib_1561	stable
W84	0.057704022	650	EPZ5676_1563	stable
W85	0.046321943	657	SCH772984_1564	down
W86	0.112002664	627	IWP-2_1576	stable
W87	0.061346679	648	Leflunomide_1578	stable
W88	0.021937389	679	Entinostat_1593	down
W89	0.748129649	481	OSI-027_1594	stable
W90	0.000298628	773	LGK974_1598	down
W91	0.031150219	669	VE-822_1613	down
W92	0.138213334	393	WZ4003_1614	stable
W93	0.199501565	408	CZC24832_1615	stable
W94	0.08982449	377	AZD5582_1617	stable
W95	0.942548573	512	GSK2606414_1618	stable
W96	0.932125793	513	PFI3_1620	stable
W97	0.278244836	423	PCI-34051_1621	stable
W98	0.095012649	633	Wnt-C59_1622	stable
W99	0.952981049	501	I-BET-762_1624	stable
W100	0.698989713	476	RVX-208_1625	stable
W101	0.808438778	487	OTX015_1626	stable
W102	0.272424987	590	GSK343_1627	stable
W103	0.008065659	705	ML323_1629	down
W104	0.641636038	470	Entospletinib_1630	stable
W105	0.382633089	573	PRT062607_1631	stable
W106	0.005528728	714	Ribociclib_1632	down
W107	0.138213334	619	AGI-6780_1634	stable
W108	0.361449139	576	Picolinici-acid_1635	stable
W109	0.296201164	586	AZD5153_1706	stable
W110	0.134703299	620	CDK9_5576_1708	stable
W111	0.397163065	571	CDK9_5038_1709	stable
W112	0.164751667	612	Eg5_9814_1712	stable
W113	0.334355334	580	ERK_2440_1713	stable
W114	0.019675622	682	ERK_6604_1714	down
W115	0.007740534	706	IRAK4_4710_1716	down
W116	0.375489999	574	JAK1_8709_1718	stable
W117	0.052573384	653	AZD5991_1720	stable
W118	0.778119713	528	PAK_5339_1730	stable
W119	1.34E-05	822	TAF1_5496_1732	down
W120	0.290132811	587	ULK1_4989_1733	stable
W121	0.321305092	582	VSP34_8731_1734	stable
W122	0.038108506	663	Selumetinib_1736	down
W123	0.36842859	437	IGF1R_3801_1738	stable
W124	0.984319068	508	JAK_8517_1739	stable
W125	0.106095437	629	AZD4547_1786	stable
W126	0.208957968	602	Ibrutinib_1799	stable
W127	0.641636038	542	Zoledronate_1802	stable
W128	0.006833364	709	Acetalax_1804	down
W129	0.000752842	756	Oxaliplatin_1806	down
W130	0.138213334	619	Carmustine_1807	stable
W131	0.2666877	591	Topotecan_1808	stable
W132	0.19489049	605	Teniposide_1809	stable
W133	0.660541741	540	Mitoxantrone_1810	stable
W134	0.059502601	649	Dactinomycin_1811	stable
W135	0.670076157	473	Fludarabine_1813	stable
W136	0.172986305	610	Nelarabine_1814	stable
W137	0.005296067	715	Fulvestrant_1816	down
W138	0.040699142	661	Vincristine_1818	down
W139	0.112002664	627	Docetaxel_1819	stable
W140	0.869890341	519	Podophyllotoxin bromide_1825	stable
W141	0.000224354	778	Dihydrorotenone_1827	down
W142	0.059502601	649	Gallibiscoquinazole_1830	stable
W143	0.255460072	593	Elephantin_1835	stable
W144	0.0542402	652	Sinularin_1838	stable
W145	0.2666877	591	Sabutoclax_1849	stable
W146	0.138213334	619	LY2109761_1852	stable
W147	7.58E-05	796	OF-1_1853	down
W148	0.869890341	493	MN-64_1854	stable
W149	0.043434981	659	KRAS (G12C) Inhibitor-12_1855	down
W150	0.595382095	465	MG-132_1862	stable
W151	0.100434187	631	BDP-00009066_1866	stable
W152	0.121338203	624	Buparlisib_1873	stable
W153	0.000417309	767	Ulixertinib_1908	down
W154	0.412015701	569	Venetoclax_1909	stable
W155	0.001686158	740	ABT737_1910	down
W156	0.002837228	729	Dactinomycin_1911	down
W157	0.016350301	687	Afuresertib_1912	down
W158	0.007124732	708	AGI-5198_1913	down
W159	0.121338203	624	AZD3759_1915	stable
W160	0.046321943	657	AZD5363_1916	down
W161	0.046321943	657	AZD6738_1917	down
W162	0.595382095	465	AZD8186_1918	stable
W163	0.442675194	565	Osimertinib_1919	stable
W164	0.613704381	467	Cediranib_1922	stable
W165	0.006021407	712	Ipatasertib_1924	down
W166	0.02713381	673	GDC0810_1925	down
W167	0.141792299	618	GNE-317_1926	stable
W168	0.347737054	578	GSK2578215A_1927	stable
W169	0.00340566	725	I-BRD9_1928	down
W170	0.900933107	496	Telomerase Inhibitor IX_1930	stable
W171	0.031150219	669	MIRA-1_1931	down
W172	0.071277457	643	NVP-ADW742_1932	stable
W173	0.047823971	656	P22077_1933	down
W174	0.006021407	712	Savolitinib_1936	down
W175	0.278244836	423	UMI-77_1939	stable
W176	0.550688516	460	WIKI4_1940	stable
W177	0.228820268	414	Sepantronium bromide_1941	stable
W178	0.8802184	518	MIM1_1996	stable
W179	0.404549246	442	WEHI-539_1997	stable
W180	0.89056656	517	BPD-00008900_1998	stable
W181	0.097693848	632	Foretinib_2040	stable
W182	0.152949652	615	BIBR-1532_2043	stable
W183	0.014051039	691	Pyridostatin_2044	down
W184	0.798298499	486	AMG-319_2045	stable
W185	0.004258231	720	MK-8776_2046	down
W186	0.033339691	667	Ulixertinib_2047	down
W187	0.017617106	685	Vinorelbine_2048	down
W188	0.013010561	693	VX-11e_2096	down
W189	0.012515926	694	Uprosertib_2106	down
W190	0.869890341	493	LJI308_2107	stable
W191	0.58631409	548	AZ6102_2109	stable
W192	0.030101804	670	GSK591_2110	down
W193	0.02713381	673	VE821_2111	down
W194	0.000465606	765	AZD6482_2169	down
W195	0.382633089	573	AT13148_2170	stable
W196	0.718510232	478	BMS-754807_2171	stable
W197	0.849301336	491	JQ1_2172	stable
