# Supplementary material for: Molecular Characteristics, Potential Mechanisms, and Prognostic Gene Model of Younger Female Patients With Gastric Cancer
Source: Cancer Rep (Hoboken). 2026 Mar 3;9(3):e70469. doi: 10.1002/cnr2.70469 (PMC12954549; doi:10.1002/cnr2.70469)
Supplement: Supplementary file 10 — Table S7: Drug sensitivity analysis of female GC patients in GSE62254. [file CNR2-9-e70469-s008.csv]

	pvalue	stats	gene	group
W	0.732835745	1187	Camptothecin_1003	stable
W1	0.398442317	1257	Vinblastine_1004	stable
W2	0.607370635	1211	Cisplatin_1005	stable
W3	0.087863137	1377	Cytarabine_1006	stable
W4	0.276266201	1291	Docetaxel_1007	stable
W5	0.074126817	1388	Gefitinib_1010	stable
W6	7.69E-06	1762	Navitoclax_1011	down
W7	3.22E-05	1718	Vorinostat_1012	down
W8	0.085223268	1379	Nilotinib_1013	stable
W9	0.617457166	1069	Olaparib_1017	stable
W10	0.302421799	1283	Axitinib_1021	stable
W11	0.316098262	1279	AZD7762_1022	stable
W12	0.053661556	870	SB216763_1025	stable
W13	0.057326534	874	KU-55933_1030	stable
W14	0.049357463	1413	Afatinib_1032	down
W15	0.02008198	815	Staurosporine_1034	up
W16	0.617457166	1209	PLX-4720_1036	stable
W17	3.54E-05	563	NU7441_1038	up
W18	0.118040777	921	Doramapimod_1042	stable
W19	0.035550378	1432	Wee1 Inhibitor_1046	down
W20	0.617457166	1069	Nutlin-3a (-)_1047	stable
W21	0.510821504	1231	Mirin_1048	stable
W22	0.075298247	1387	PD173074_1049	stable
W23	0.119740482	1356	ZM447439_1050	stable
W24	0.292426636	992	Alisertib_1051	stable
W25	0.004091989	739	RO-3306_1052	up
W26	0.014695571	1479	MK-2206_1053	down
W27	0.017543354	1470	Palbociclib_1054	down
W28	0.390462274	1259	Dactolisib_1057	stable
W29	0.257691629	1297	Pictilisib_1058	stable
W30	0.0006163	662	AZD8055_1059	up
W31	0.204652897	1316	PD0325901_1060	stable
W32	0.700626846	1085	Obatoclax Mesylate_1068	stable
W33	0.121459297	1355	5-Fluorouracil_1073	stable
W34	0.001366865	693	Dasatinib_1079	up
W35	0.071828638	1390	Paclitaxel_1080	stable
W36	0.067407332	1394	Crizotinib_1083	stable
W37	0.888552901	1159	Rapamycin_1084	stable
W38	0.001707559	1576	Sorafenib_1085	down
W39	0.001793177	704	BI-2536_1086	up
W40	0.860240734	1164	Irinotecan_1088	stable
W41	0.005124248	1529	Oxaliplatin_1089	down
W42	0.410594926	1254	BMS-536924_1091	stable
W43	0.040900074	1424	GSK1904529A_1093	down
W44	0.240001678	975	Tozasertib_1096	stable
W45	0.008806997	1504	PF-4708671_1129	down
W46	0.529471281	1051	PRIMA-1MET_1131	stable
W47	0.319579852	1278	Erlotinib_1168	stable
W48	0.951291736	1148	Niraparib_1177	stable
W49	0.015595943	1476	MK-1775_1179	down
W50	0.934134585	1127	Dinaciclib_1180	stable
W51	0.905611102	1156	Gemcitabine_1190	stable
W52	0.137809073	1346	Bortezomib_1191	stable
W53	0.69000572	1195	GSK269962A_1192	stable
W54	0.097625879	908	SB505124_1194	stable
W55	0.010194786	1497	Tamoxifen_1199	down
W56	0.251697166	1299	Fulvestrant_1200	stable
W57	0.263784405	1295	EPZ004777_1237	stable
W58	0.251697166	1299	YK-4-279_1239	stable
W59	0.843336875	1111	Daporinad_1248	stable
W60	0.030809492	1440	BMS-345541_1249	down
W61	0.118040777	921	AZ960_1250	stable
W62	0.765522152	1181	Talazoparib_1259	stable
W63	0.215100979	966	XAV939_1268	stable
W64	0.326618004	1276	Trametinib_1372	stable
W65	0.060209886	1401	Dabrafenib_1373	stable
W66	0.248736689	1300	Temozolomide_1375	stable
W67	0.832107098	1169	AZD5438_1401	stable
W68	0.782027474	1100	IAP_5620_1428	stable
W69	0.679445305	1081	AZD2014_1441	stable
W70	0.100569062	1368	AZD1208_1449	stable
W71	0.027116987	831	AZD1332_1463	up
W72	0.776514378	1179	Ruxolitinib_1507	stable
W73	0.028649916	1444	Linsitinib_1510	down
W74	0.760043541	1096	Epirubicin_1511	stable
W75	0.506213283	1232	Cyclophosphamide_1512	stable
W76	0.326618004	1276	Pevonedistat_1529	stable
W77	0.062198137	1399	Sapitinib_1549	stable
W78	0.209829861	1314	Uprosertib_1553	stable
W79	0.985665902	1136	LCL161_1557	stable
W80	0.004185982	1538	Lapatinib_1558	down
W81	0.727432998	1090	Luminespib_1559	stable
W82	0.217772036	1311	Alpelisib_1560	stable
W83	0.209829861	1314	Taselisib_1561	stable
W84	0.093340608	1373	EPZ5676_1563	stable
W85	0.06528211	1396	SCH772984_1564	stable
W86	0.394440086	1258	IWP-2_1576	stable
W87	0.184873554	1324	Leflunomide_1578	stable
W88	0.097625879	1370	Entinostat_1593	stable
W89	0.016871755	1472	OSI-027_1594	down
W90	0.002893999	1554	LGK974_1598	down
W91	0.034925637	1433	VE-822_1613	down
W92	0.394440086	1020	WZ4003_1614	stable
W93	0.888552901	1119	CZC24832_1615	stable
W94	0.558080704	1057	AZD5582_1617	stable
W95	0.79308632	1176	GSK2606414_1618	stable
W96	0.848963882	1166	PFI3_1620	stable
W97	0.382580122	1017	PCI-34051_1621	stable
W98	0.035550378	1432	Wnt-C59_1622	down
W99	0.871546158	1116	I-BET-762_1624	stable
W100	0.820911486	1107	RVX-208_1625	stable
W101	0.732835745	1091	OTX015_1626	stable
W102	0.348331706	1270	GSK343_1627	stable
W103	0.009185181	1502	ML323_1629	down
W104	0.820911486	1171	Entospletinib_1630	stable
W105	0.917007976	1154	PRT062607_1631	stable
W106	0.032519562	1437	Ribociclib_1632	down
W107	0.538924319	1225	AGI-6780_1634	stable
W108	0.162184497	1334	Picolinici-acid_1635	stable
W109	0.928421931	1152	AZD5153_1706	stable
W110	0.928421931	1152	CDK9_5576_1708	stable
W111	0.538924319	1053	CDK9_5038_1709	stable
W112	0.928421931	1152	Eg5_9814_1712	stable
W113	0.997133032	1140	ERK_2440_1713	stable
W114	0.534187243	1226	ERK_6604_1714	stable
W115	0.074126817	1388	IRAK4_4710_1716	stable
W116	0.355768958	1268	JAK1_8709_1718	stable
W117	0.431331655	1249	AZD5991_1720	stable
W118	0.096180319	1371	PAK_5339_1730	stable
W119	0.000984281	1598	TAF1_5496_1732	down
W120	0.577562317	1061	ULK1_4989_1733	stable
W121	0.414694221	1253	VSP34_8731_1734	stable
W122	0.036828496	1430	Selumetinib_1736	down
W123	0.011773998	788	IGF1R_3801_1738	up
W124	0.076484747	892	JAK_8517_1739	stable
W125	0.386508935	1260	AZD4547_1786	stable
W126	0.06958916	1392	Ibrutinib_1799	stable
W127	0.543682359	1224	Zoledronate_1802	stable
W128	0.108236811	1363	Acetalax_1804	stable
W129	0.074126817	1388	Oxaliplatin_1806	stable
W130	0.170994142	1330	Carmustine_1807	stable
W131	0.312641666	998	Topotecan_1808	stable
W132	0.418817616	1026	Teniposide_1809	stable
W133	0.202099526	961	Mitoxantrone_1810	stable
W134	0.567781518	1219	Dactinomycin_1811	stable
W135	0.572662005	1060	Fludarabine_1813	stable
W136	0.722043767	1189	Nelarabine_1814	stable
W137	0.035550378	1432	Fulvestrant_1816	down
W138	0.548461208	1223	Vincristine_1818	stable
W139	0.945569781	1129	Docetaxel_1819	stable
W140	0.979933298	1143	Podophyllotoxin bromide_1825	stable
W141	0.001837449	1573	Dihydrorotenone_1827	down
W142	0.340994029	1272	Gallibiscoquinazole_1830	stable
W143	0.00282685	1555	Elephantin_1835	down
W144	0.023370614	1455	Sinularin_1838	down
W145	0.776514378	1099	Sabutoclax_1849	stable
W146	0.248736689	1300	LY2109761_1852	stable
W147	0.100569062	1368	OF-1_1853	stable
W148	0.888552901	1119	MN-64_1854	stable
W149	0.289144786	1287	KRAS (G12C) Inhibitor-12_1855	stable
W150	0.170994142	1330	MG-132_1862	stable
W151	0.572662005	1218	BDP-00009066_1866	stable
W152	0.837717855	1168	Buparlisib_1873	stable
W153	0.078903481	1384	Ulixertinib_1908	stable
W154	0.760043541	1096	Venetoclax_1909	stable
W155	0.00611359	1521	ABT737_1910	down
W156	0.470148773	1240	Dactinomycin_1911	stable
W157	0.08013598	1383	Afuresertib_1912	stable
W158	0.248736689	1300	AGI-5198_1913	stable
W159	0.483504179	1237	AZD3759_1915	stable
W160	0.194578878	1320	AZD5363_1916	stable
W161	0.022935485	1456	AZD6738_1917	down
W162	0.075298247	891	AZD8186_1918	stable
W163	0.026134821	1449	Osimertinib_1919	down
W164	0.865890016	1115	Cediranib_1922	stable
W165	0.015290568	1477	Ipatasertib_1924	down
W166	0.378675884	1262	GDC0810_1925	stable
W167	0.979933298	1143	GNE-317_1926	stable
W168	0.543682359	1224	GSK2578215A_1927	stable
W169	0.091946194	1374	I-BRD9_1928	stable
W170	0.510821504	1047	Telomerase Inhibitor IX_1930	stable
W171	0.056391311	1405	MIRA-1_1931	stable
W172	0.039502434	1426	NVP-ADW742_1932	down
W173	0.008265783	1507	P22077_1933	down
W174	0.776514378	1179	Savolitinib_1936	stable
W175	0.722043767	1089	UMI-77_1939	stable
W176	0.562921028	1220	WIKI4_1940	stable
W177	0.782027474	1178	Sepantronium bromide_1941	stable
W178	0.390462274	1019	MIM1_1996	stable
W179	0.461359622	1242	WEHI-539_1997	stable
W180	0.330174558	1275	BPD-00008900_1998	stable
W181	0.899919797	1157	Foretinib_2040	stable
W182	0.572662005	1218	BIBR-1532_2043	stable
W183	1	1139	Pyridostatin_2044	stable
W184	0.765522152	1097	AMG-319_2045	stable
W185	0.058274618	1403	MK-8776_2046	stable
W186	0.231485154	1306	Ulixertinib_2047	stable
W187	0.456999705	1243	Vinorelbine_2048	stable
W188	0.029177211	1443	VX-11e_2096	down
W189	0.042339393	1422	Uprosertib_2106	down
W190	0.837717855	1110	LJI308_2107	stable
W191	0.985665902	1136	AZ6102_2109	stable
W192	0.684717809	1196	GSK591_2110	stable
W193	0.026621992	1448	VE821_2111	down
W194	0.039502434	852	AZD6482_2169	up
W195	0.582482283	1062	AT13148_2170	stable
W196	0.003909727	737	BMS-754807_2171	up
W197	0.023370614	823	JQ1_2172	up
